# Supplementary material for: Hypertension linked to Alzheimer’s disease via stroke: Mendelian randomization
Source: Sci Rep. 2023 Dec 7;13:21606. doi: 10.1038/s41598-023-49087-0 (PMC10703897; doi:10.1038/s41598-023-49087-0)
Supplement: Supplementary file 1 — Supplementary Information. [file 41598_2023_49087_MOESM1_ESM.xlsx]

## Sheet: Result Of MR
Stroke and Alzheimer disease MR
id.exposure	id.outcome	outcome	exposure	method	nsnp	b	se	pval	lo_ci	up_ci	or	or_lci95	or_uci95
ebi-a-GCST005843	finn-b-G6_AD_WIDE_EXMORE	"Alzheimer<c3><95>s disease, wide definition" (more controls excluded) || id:finn-b-G6_AD_WIDE_EXMORE	Ischemic stroke || id:ebi-a-GCST005843	MR Egger	18	0.282095	0.608967	0.649434	-0.91148	1.47567	1.3259	0.401929	4.37396
ebi-a-GCST005843	finn-b-G6_AD_WIDE_EXMORE	"Alzheimer<c3><95>s disease, wide definition" (more controls excluded) || id:finn-b-G6_AD_WIDE_EXMORE	Ischemic stroke || id:ebi-a-GCST005843	Weighted median	18	0.255272	0.134444	0.0576018	-0.00823923	0.518783	1.29081	0.991795	1.67998
ebi-a-GCST005843	finn-b-G6_AD_WIDE_EXMORE	"Alzheimer<c3><95>s disease, wide definition" (more controls excluded) || id:finn-b-G6_AD_WIDE_EXMORE	Ischemic stroke || id:ebi-a-GCST005843	Inverse variance weighted (fixed effects)	18	0.214073	0.0987883	0.030236	0.0204477	0.407698	1.23871	1.02066	1.50335
ebi-a-GCST005843	finn-b-G6_AD_WIDE_EXMORE	"Alzheimer<c3><95>s disease, wide definition" (more controls excluded) || id:finn-b-G6_AD_WIDE_EXMORE	Ischemic stroke || id:ebi-a-GCST005843	Simple mode	18	0.29838	0.223572	0.199607	-0.139821	0.736581	1.34767	0.869514	2.08878
ebi-a-GCST005843	finn-b-G6_AD_WIDE_EXMORE	"Alzheimer<c3><95>s disease, wide definition" (more controls excluded) || id:finn-b-G6_AD_WIDE_EXMORE	Ischemic stroke || id:ebi-a-GCST005843	Weighted mode	18	0.258795	0.213414	0.24185	-0.159497	0.677087	1.29537	0.852573	1.96814
High blood pressure and Stroke MR
id.exposure	id.outcome	outcome	exposure	method	nsnp	b	se	pval	lo_ci	up_ci	or	or_lci95	or_uci95
ukb-b-8746	ebi-a-GCST005843	Ischemic stroke || id:ebi-a-GCST005843	Illnesses of siblings: High blood pressure || id:ukb-b-8746	MR Egger	26	2.28755	1.64441	0.176955	-0.935483	5.51059	9.85082	0.392396	247.297
ukb-b-8746	ebi-a-GCST005843	Ischemic stroke || id:ebi-a-GCST005843	Illnesses of siblings: High blood pressure || id:ukb-b-8746	Weighted median	26	2.81764	0.449437	3.62778e-10	1.93674	3.69853	16.7372	6.93609	40.388
ukb-b-8746	ebi-a-GCST005843	Ischemic stroke || id:ebi-a-GCST005843	Illnesses of siblings: High blood pressure || id:ukb-b-8746	Inverse variance weighted	26	3.29669	0.391588	3.80449e-17	2.52918	4.06421	27.0231	12.5432	58.2187
ukb-b-8746	ebi-a-GCST005843	Ischemic stroke || id:ebi-a-GCST005843	Illnesses of siblings: High blood pressure || id:ukb-b-8746	Simple mode	26	2.56199	0.827897	0.00480538	0.939312	4.18467	12.9616	2.55822	65.6717
ukb-b-8746	ebi-a-GCST005843	Ischemic stroke || id:ebi-a-GCST005843	Illnesses of siblings: High blood pressure || id:ukb-b-8746	Weighted mode	26	2.56199	0.651302	0.000587385	1.28544	3.83854	12.9616	3.61625	46.4576
High blood pressure and Alzheimer disease MR
id.exposure	id.outcome	outcome	exposure	method	nsnp	b	se	pval	lo_ci	up_ci	or	or_lci95	or_uci95
ukb-b-8746	finn-b-G6_AD_WIDE_EXMORE	"Alzheimer<c3><95>s disease, wide definition" (more controls excluded) || id:finn-b-G6_AD_WIDE_EXMORE	Illnesses of siblings: High blood pressure || id:ukb-b-8746	MR Egger	26	1.117	3.04136	0.716637	-4.84406	7.07805	3.05566	0.007875	1185.66
ukb-b-8746	finn-b-G6_AD_WIDE_EXMORE	"Alzheimer<c3><95>s disease, wide definition" (more controls excluded) || id:finn-b-G6_AD_WIDE_EXMORE	Illnesses of siblings: High blood pressure || id:ukb-b-8746	Weighted median	26	0.666569	1.03365	0.51901	-1.35938	2.69251	1.94754	0.256821	14.7688
ukb-b-8746	finn-b-G6_AD_WIDE_EXMORE	"Alzheimer<c3><95>s disease, wide definition" (more controls excluded) || id:finn-b-G6_AD_WIDE_EXMORE	Illnesses of siblings: High blood pressure || id:ukb-b-8746	Inverse variance weighted	26	1.45232	0.721486	0.0441197	0.038204	2.86643	4.273	1.03894	17.5741
ukb-b-8746	finn-b-G6_AD_WIDE_EXMORE	"Alzheimer<c3><95>s disease, wide definition" (more controls excluded) || id:finn-b-G6_AD_WIDE_EXMORE	Illnesses of siblings: High blood pressure || id:ukb-b-8746	Simple mode	26	0.735568	1.81241	0.688305	-2.81676	4.2879	2.08667	0.0597995	72.8131
ukb-b-8746	finn-b-G6_AD_WIDE_EXMORE	"Alzheimer<c3><95>s disease, wide definition" (more controls excluded) || id:finn-b-G6_AD_WIDE_EXMORE	Illnesses of siblings: High blood pressure || id:ukb-b-8746	Weighted mode	26	0.735568	1.41504	0.607761	-2.03792	3.50905	2.08667	0.1303	33.4166

## Sheet: SNP
High blood pressure and AD MR inclusion in SNP details
SNP	effect_allele.exposure	other_allele.exposure	effect_allele.outcome	other_allele.outcome	beta.exposure	beta.outcome	eaf.exposure	eaf.outcome	remove	palindromic	ambiguous	id.outcome	chr	pos	se.outcome	samplesize.outcome	pval.outcome	outcome	originalname.outcome	outcome.deprecated	mr_keep.outcome	data_source.outcome	proxy.outcome	target_snp.outcome	proxy_snp.outcome	target_a1.outcome	target_a2.outcome	proxy_a1.outcome	proxy_a2.outcome	samplesize.exposure	pval.exposure	chr.exposure	pos.exposure	se.exposure	id.exposure	exposure	mr_keep.exposure	pval_origin.exposure	data_source.exposure	action	mr_keep
rs13125101	A	G	A	G	0.0103735	0.0068	0.29165	0.3447	FALSE	FALSE	FALSE	finn-b-G6_AD_WIDE_EXMORE	4	81174592	0.0244		0.780601	"Alzheimer<c3><95>s disease, wide definition" (more controls excluded) || id:finn-b-G6_AD_WIDE_EXMORE	"Alzheimer<c3><95>s disease, wide definition" (more controls excluded)	"Alzheimer<c3><95>s disease, wide definition" (more controls excluded) || ||	TRUE	igd								364661	6.00067e-23	4	81174592	0.0010518	ukb-b-8746	Illnesses of siblings: High blood pressure || id:ukb-b-8746	TRUE	reported	igd	2	TRUE
rs167479	T	G	T	G	-0.00708093	-0.0328	0.472522	0.4263	FALSE	FALSE	FALSE	finn-b-G6_AD_WIDE_EXMORE	19	11526765	0.0236		0.1637	"Alzheimer<c3><95>s disease, wide definition" (more controls excluded) || id:finn-b-G6_AD_WIDE_EXMORE	"Alzheimer<c3><95>s disease, wide definition" (more controls excluded)	"Alzheimer<c3><95>s disease, wide definition" (more controls excluded) || ||	TRUE	igd								364661	1.20005e-13	19	11526765	0.000954689	ukb-b-8746	Illnesses of siblings: High blood pressure || id:ukb-b-8746	TRUE	reported	igd	2	TRUE
rs1759695	A	T	A	T	0.00747234	0.0166	0.821064	0.8198	FALSE	TRUE	FALSE	finn-b-G6_AD_WIDE_EXMORE	1	113027802	0.03		0.5807	"Alzheimer<c3><95>s disease, wide definition" (more controls excluded) || id:finn-b-G6_AD_WIDE_EXMORE	"Alzheimer<c3><95>s disease, wide definition" (more controls excluded)	"Alzheimer<c3><95>s disease, wide definition" (more controls excluded) || ||	TRUE	igd								364661	2.39999e-09	1	113027802	0.001252	ukb-b-8746	Illnesses of siblings: High blood pressure || id:ukb-b-8746	TRUE	reported	igd	2	TRUE
rs17609255	T	C	T	C	0.00535476	0.0643	0.417396	0.4005	FALSE	FALSE	FALSE	finn-b-G6_AD_WIDE_EXMORE	17	50274170	0.0234		0.00607995	"Alzheimer<c3><95>s disease, wide definition" (more controls excluded) || id:finn-b-G6_AD_WIDE_EXMORE	"Alzheimer<c3><95>s disease, wide definition" (more controls excluded)	"Alzheimer<c3><95>s disease, wide definition" (more controls excluded) || ||	TRUE	igd								364661	2.99999e-08	17	50274170	0.000966333	ukb-b-8746	Illnesses of siblings: High blood pressure || id:ukb-b-8746	TRUE	reported	igd	2	TRUE
rs1887320	A	G	A	G	0.00639435	0.0101	0.475267	0.4359	FALSE	FALSE	FALSE	finn-b-G6_AD_WIDE_EXMORE	20	10965998	0.0232		0.6642	"Alzheimer<c3><95>s disease, wide definition" (more controls excluded) || id:finn-b-G6_AD_WIDE_EXMORE	"Alzheimer<c3><95>s disease, wide definition" (more controls excluded)	"Alzheimer<c3><95>s disease, wide definition" (more controls excluded) || ||	TRUE	igd								364661	2.29985e-11	20	10965998	0.000956214	ukb-b-8746	Illnesses of siblings: High blood pressure || id:ukb-b-8746	TRUE	reported	igd	2	TRUE
rs198851	G	T	G	T	-0.0074237	0.0662	0.849566	0.8895	FALSE	FALSE	FALSE	finn-b-G6_AD_WIDE_EXMORE	6	26104632	0.037		0.0737208	"Alzheimer<c3><95>s disease, wide definition" (more controls excluded) || id:finn-b-G6_AD_WIDE_EXMORE	"Alzheimer<c3><95>s disease, wide definition" (more controls excluded)	"Alzheimer<c3><95>s disease, wide definition" (more controls excluded) || ||	TRUE	igd								364661	2.5e-08	6	26104632	0.00133262	ukb-b-8746	Illnesses of siblings: High blood pressure || id:ukb-b-8746	TRUE	reported	igd	2	TRUE
rs2256602	C	T	C	T	-0.00606161	0.0221	0.743449	0.7429	FALSE	FALSE	FALSE	finn-b-G6_AD_WIDE_EXMORE	2	145792165	0.0266		0.4055	"Alzheimer<c3><95>s disease, wide definition" (more controls excluded) || id:finn-b-G6_AD_WIDE_EXMORE	"Alzheimer<c3><95>s disease, wide definition" (more controls excluded)	"Alzheimer<c3><95>s disease, wide definition" (more controls excluded) || ||	TRUE	igd								364661	2.99999e-08	2	145792165	0.00109335	ukb-b-8746	Illnesses of siblings: High blood pressure || id:ukb-b-8746	TRUE	reported	igd	2	TRUE
rs28473483	A	G	A	G	0.0056234	-0.0099	0.394262	0.5279	FALSE	FALSE	FALSE	finn-b-G6_AD_WIDE_EXMORE	20	61188587	0.0234		0.6732	"Alzheimer<c3><95>s disease, wide definition" (more controls excluded) || id:finn-b-G6_AD_WIDE_EXMORE	"Alzheimer<c3><95>s disease, wide definition" (more controls excluded)	"Alzheimer<c3><95>s disease, wide definition" (more controls excluded) || ||	TRUE	igd								364661	1.6e-08	20	61188587	0.000995728	ukb-b-8746	Illnesses of siblings: High blood pressure || id:ukb-b-8746	TRUE	reported	igd	2	TRUE
rs35021474	G	C	G	C	-0.0096625	0.0041	0.615629	0.5498	FALSE	TRUE	TRUE	finn-b-G6_AD_WIDE_EXMORE	2	26919089	0.0233		0.8615	"Alzheimer<c3><95>s disease, wide definition" (more controls excluded) || id:finn-b-G6_AD_WIDE_EXMORE	"Alzheimer<c3><95>s disease, wide definition" (more controls excluded)	"Alzheimer<c3><95>s disease, wide definition" (more controls excluded) || ||	TRUE	igd	TRUE	rs35021474	rs1275982	C	G	C	T	364661	8.60003e-23	2	26916844	0.00098325	ukb-b-8746	Illnesses of siblings: High blood pressure || id:ukb-b-8746	TRUE	reported	igd	2	FALSE
rs36142519	A	C	A	C	-0.00616765	0.0018	0.26568	0.3416	FALSE	FALSE	FALSE	finn-b-G6_AD_WIDE_EXMORE	12	133796184	0.0245		0.9421	"Alzheimer<c3><95>s disease, wide definition" (more controls excluded) || id:finn-b-G6_AD_WIDE_EXMORE	"Alzheimer<c3><95>s disease, wide definition" (more controls excluded)	"Alzheimer<c3><95>s disease, wide definition" (more controls excluded) || ||	TRUE	igd								364661	3.69999e-08	12	133796184	0.00112056	ukb-b-8746	Illnesses of siblings: High blood pressure || id:ukb-b-8746	TRUE	reported	igd	2	TRUE
rs3918226	T	C	T	C	0.013282	0.1025	0.080913	0.06909	FALSE	FALSE	FALSE	finn-b-G6_AD_WIDE_EXMORE	7	150690176	0.0456		0.0244602	"Alzheimer<c3><95>s disease, wide definition" (more controls excluded) || id:finn-b-G6_AD_WIDE_EXMORE	"Alzheimer<c3><95>s disease, wide definition" (more controls excluded)	"Alzheimer<c3><95>s disease, wide definition" (more controls excluded) || ||	TRUE	igd								364661	7.29962e-14	7	150690176	0.00177525	ukb-b-8746	Illnesses of siblings: High blood pressure || id:ukb-b-8746	TRUE	reported	igd	2	TRUE
rs4129634	C	T	C	T	-0.0057286	-0.0228	0.328989	0.267	FALSE	FALSE	FALSE	finn-b-G6_AD_WIDE_EXMORE	8	129340250	0.0262		0.3826	"Alzheimer<c3><95>s disease, wide definition" (more controls excluded) || id:finn-b-G6_AD_WIDE_EXMORE	"Alzheimer<c3><95>s disease, wide definition" (more controls excluded)	"Alzheimer<c3><95>s disease, wide definition" (more controls excluded) || ||	TRUE	igd								364661	1.7e-08	8	129340250	0.00101614	ukb-b-8746	Illnesses of siblings: High blood pressure || id:ukb-b-8746	TRUE	reported	igd	2	TRUE
rs4704937	C	T	C	T	-0.00551607	-0.016	0.429922	0.3954	FALSE	FALSE	FALSE	finn-b-G6_AD_WIDE_EXMORE	5	157834620	0.0235		0.4952	"Alzheimer<c3><95>s disease, wide definition" (more controls excluded) || id:finn-b-G6_AD_WIDE_EXMORE	"Alzheimer<c3><95>s disease, wide definition" (more controls excluded)	"Alzheimer<c3><95>s disease, wide definition" (more controls excluded) || ||	TRUE	igd								364661	9.80009e-09	5	157834620	0.000961906	ukb-b-8746	Illnesses of siblings: High blood pressure || id:ukb-b-8746	TRUE	reported	igd	2	TRUE
rs55857306	A	G	A	G	-0.00923704	0.002	0.162348	0.1451	FALSE	FALSE	FALSE	finn-b-G6_AD_WIDE_EXMORE	1	11895795	0.0326		0.9518	"Alzheimer<c3><95>s disease, wide definition" (more controls excluded) || id:finn-b-G6_AD_WIDE_EXMORE	"Alzheimer<c3><95>s disease, wide definition" (more controls excluded)	"Alzheimer<c3><95>s disease, wide definition" (more controls excluded) || ||	TRUE	igd								364661	9.30037e-13	1	11895795	0.00129373	ukb-b-8746	Illnesses of siblings: High blood pressure || id:ukb-b-8746	TRUE	reported	igd	2	TRUE
rs604723	C	T	C	T	0.00629856	0.0018	0.72497	0.7412	FALSE	FALSE	FALSE	finn-b-G6_AD_WIDE_EXMORE	11	100610546	0.0264		0.9447	"Alzheimer<c3><95>s disease, wide definition" (more controls excluded) || id:finn-b-G6_AD_WIDE_EXMORE	"Alzheimer<c3><95>s disease, wide definition" (more controls excluded)	"Alzheimer<c3><95>s disease, wide definition" (more controls excluded) || ||	TRUE	igd								364661	4.60002e-09	11	100610546	0.00107448	ukb-b-8746	Illnesses of siblings: High blood pressure || id:ukb-b-8746	TRUE	reported	igd	2	TRUE
rs61868776	T	C	T	C	-0.00644903	0.0065	0.273288	0.2561	FALSE	FALSE	FALSE	finn-b-G6_AD_WIDE_EXMORE	11	1890321	0.0265		0.8079	"Alzheimer<c3><95>s disease, wide definition" (more controls excluded) || id:finn-b-G6_AD_WIDE_EXMORE	"Alzheimer<c3><95>s disease, wide definition" (more controls excluded)	"Alzheimer<c3><95>s disease, wide definition" (more controls excluded) || ||	TRUE	igd								364661	1.89998e-09	11	1890321	0.00107418	ukb-b-8746	Illnesses of siblings: High blood pressure || id:ukb-b-8746	TRUE	reported	igd	2	TRUE
rs62046631	C	T	C	T	-0.00618838	0.0371	0.267832	0.1588	FALSE	FALSE	FALSE	finn-b-G6_AD_WIDE_EXMORE	16	81587072	0.0316		0.2399	"Alzheimer<c3><95>s disease, wide definition" (more controls excluded) || id:finn-b-G6_AD_WIDE_EXMORE	"Alzheimer<c3><95>s disease, wide definition" (more controls excluded)	"Alzheimer<c3><95>s disease, wide definition" (more controls excluded) || ||	TRUE	igd								364661	1.09999e-08	16	81587072	0.00108176	ukb-b-8746	Illnesses of siblings: High blood pressure || id:ukb-b-8746	TRUE	reported	igd	2	TRUE
rs62048402	A	G	A	G	0.0062444	0.0072	0.402579	0.4164	FALSE	FALSE	FALSE	finn-b-G6_AD_WIDE_EXMORE	16	53803223	0.0233		0.7561	"Alzheimer<c3><95>s disease, wide definition" (more controls excluded) || id:finn-b-G6_AD_WIDE_EXMORE	"Alzheimer<c3><95>s disease, wide definition" (more controls excluded)	"Alzheimer<c3><95>s disease, wide definition" (more controls excluded) || ||	TRUE	igd								364661	1.29999e-10	16	53803223	0.000971367	ukb-b-8746	Illnesses of siblings: High blood pressure || id:ukb-b-8746	TRUE	reported	igd	2	TRUE
rs622871	G	A	G	A	0.0061701	-0.0257	0.689575	0.6854	FALSE	FALSE	FALSE	finn-b-G6_AD_WIDE_EXMORE	6	31878495	0.0267		0.3372	"Alzheimer<c3><95>s disease, wide definition" (more controls excluded) || id:finn-b-G6_AD_WIDE_EXMORE	"Alzheimer<c3><95>s disease, wide definition" (more controls excluded)	"Alzheimer<c3><95>s disease, wide definition" (more controls excluded) || ||	TRUE	igd								364661	1.89998e-09	6	31878495	0.00102763	ukb-b-8746	Illnesses of siblings: High blood pressure || id:ukb-b-8746	TRUE	reported	igd	2	TRUE
rs7136259	C	T	C	T	0.00554284	0.0371	0.580443	0.7051	FALSE	FALSE	FALSE	finn-b-G6_AD_WIDE_EXMORE	12	90081188	0.0252		0.1406	"Alzheimer<c3><95>s disease, wide definition" (more controls excluded) || id:finn-b-G6_AD_WIDE_EXMORE	"Alzheimer<c3><95>s disease, wide definition" (more controls excluded)	"Alzheimer<c3><95>s disease, wide definition" (more controls excluded) || ||	TRUE	igd								364661	9.59997e-09	12	90081188	0.000965942	ukb-b-8746	Illnesses of siblings: High blood pressure || id:ukb-b-8746	TRUE	reported	igd	2	TRUE
rs7137828	T	C	T	C	-0.00740475	-0.0259	0.516223	0.5862	FALSE	FALSE	FALSE	finn-b-G6_AD_WIDE_EXMORE	12	111932800	0.0233		0.2671	"Alzheimer<c3><95>s disease, wide definition" (more controls excluded) || id:finn-b-G6_AD_WIDE_EXMORE	"Alzheimer<c3><95>s disease, wide definition" (more controls excluded)	"Alzheimer<c3><95>s disease, wide definition" (more controls excluded) || ||	TRUE	igd								364661	8.80035e-15	12	111932800	0.000954719	ukb-b-8746	Illnesses of siblings: High blood pressure || id:ukb-b-8746	TRUE	reported	igd	2	TRUE
rs72831369	T	C	T	C	-0.0110354	-0.0034	0.141625	0.1024	FALSE	FALSE	FALSE	finn-b-G6_AD_WIDE_EXMORE	10	63552598	0.0384		0.9287	"Alzheimer<c3><95>s disease, wide definition" (more controls excluded) || id:finn-b-G6_AD_WIDE_EXMORE	"Alzheimer<c3><95>s disease, wide definition" (more controls excluded)	"Alzheimer<c3><95>s disease, wide definition" (more controls excluded) || ||	TRUE	igd								364661	2.60016e-15	10	63552598	0.001395	ukb-b-8746	Illnesses of siblings: High blood pressure || id:ukb-b-8746	TRUE	reported	igd	2	TRUE
rs73306876	G	A	G	A	0.0115456	0.0054	0.117627	0.1683	FALSE	FALSE	FALSE	finn-b-G6_AD_WIDE_EXMORE	20	57739829	0.0308		0.8599	"Alzheimer<c3><95>s disease, wide definition" (more controls excluded) || id:finn-b-G6_AD_WIDE_EXMORE	"Alzheimer<c3><95>s disease, wide definition" (more controls excluded)	"Alzheimer<c3><95>s disease, wide definition" (more controls excluded) || ||	TRUE	igd								364661	8.10028e-15	20	57739829	0.00148662	ukb-b-8746	Illnesses of siblings: High blood pressure || id:ukb-b-8746	TRUE	reported	igd	2	TRUE
rs7497304	T	G	T	G	0.00629016	0.0197	0.325814	0.2687	FALSE	FALSE	FALSE	finn-b-G6_AD_WIDE_EXMORE	15	91429176	0.0261		0.4512	"Alzheimer<c3><95>s disease, wide definition" (more controls excluded) || id:finn-b-G6_AD_WIDE_EXMORE	"Alzheimer<c3><95>s disease, wide definition" (more controls excluded)	"Alzheimer<c3><95>s disease, wide definition" (more controls excluded) || ||	TRUE	igd								364661	6.1e-10	15	91429176	0.00101633	ukb-b-8746	Illnesses of siblings: High blood pressure || id:ukb-b-8746	TRUE	reported	igd	2	TRUE
rs761356	C	T	C	T	0.0087188	0.0059	0.437503	0.4982	FALSE	FALSE	FALSE	finn-b-G6_AD_WIDE_EXMORE	6	127135132	0.0231		0.7993	"Alzheimer<c3><95>s disease, wide definition" (more controls excluded) || id:finn-b-G6_AD_WIDE_EXMORE	"Alzheimer<c3><95>s disease, wide definition" (more controls excluded)	"Alzheimer<c3><95>s disease, wide definition" (more controls excluded) || ||	TRUE	igd								364661	1e-19	6	127135132	0.000959804	ukb-b-8746	Illnesses of siblings: High blood pressure || id:ukb-b-8746	TRUE	reported	igd	2	TRUE
rs7733331	C	T	C	T	0.00656798	0.0344	0.600348	0.5849	FALSE	FALSE	FALSE	finn-b-G6_AD_WIDE_EXMORE	5	32828846	0.0233		0.1399	"Alzheimer<c3><95>s disease, wide definition" (more controls excluded) || id:finn-b-G6_AD_WIDE_EXMORE	"Alzheimer<c3><95>s disease, wide definition" (more controls excluded)	"Alzheimer<c3><95>s disease, wide definition" (more controls excluded) || ||	TRUE	igd								364661	1.50003e-11	5	32828846	0.000973473	ukb-b-8746	Illnesses of siblings: High blood pressure || id:ukb-b-8746	TRUE	reported	igd	2	TRUE
rs9990148	T	C	T	C	0.00531714	0.0007	0.460566	0.4222	FALSE	FALSE	FALSE	finn-b-G6_AD_WIDE_EXMORE	3	148633507	0.0234		0.9754	"Alzheimer<c3><95>s disease, wide definition" (more controls excluded) || id:finn-b-G6_AD_WIDE_EXMORE	"Alzheimer<c3><95>s disease, wide definition" (more controls excluded)	"Alzheimer<c3><95>s disease, wide definition" (more controls excluded) || ||	TRUE	igd								364661	2.69998e-08	3	148633507	0.000956526	ukb-b-8746	Illnesses of siblings: High blood pressure || id:ukb-b-8746	TRUE	reported	igd	2	TRUE
Stroke and AD MR inclusion in SNP details
SNP	effect_allele.exposure	other_allele.exposure	effect_allele.outcome	other_allele.outcome	beta.exposure	beta.outcome	eaf.exposure	eaf.outcome	remove	palindromic	ambiguous	id.outcome	chr	pos	se.outcome	samplesize.outcome	pval.outcome	outcome	originalname.outcome	outcome.deprecated	mr_keep.outcome	data_source.outcome	proxy.outcome	target_snp.outcome	proxy_snp.outcome	target_a1.outcome	target_a2.outcome	proxy_a1.outcome	proxy_a2.outcome	se.exposure	pval.exposure	samplesize.exposure	chr.exposure	pos.exposure	id.exposure	exposure	mr_keep.exposure	pval_origin.exposure	data_source.exposure	action	mr_keep
rs1052053	G	A	G	A	-0.0576	-0.0168	0.401	0.3445	FALSE	FALSE	FALSE	finn-b-G6_AD_WIDE_EXMORE	1	156202173	0.0243		0.4913	"Alzheimer<c3><95>s disease, wide definition" (more controls excluded) || id:finn-b-G6_AD_WIDE_EXMORE	"Alzheimer<c3><95>s disease, wide definition" (more controls excluded)	"Alzheimer<c3><95>s disease, wide definition" (more controls excluded) || ||	TRUE	igd								0.0087	4.4792e-11	440328	1	156202173	ebi-a-GCST005843	Ischemic stroke || id:ebi-a-GCST005843	TRUE	reported	igd	2	TRUE
rs1053007	G	A	G	A	0.0479	0.0193	0.6506	0.7158	FALSE	FALSE	FALSE	finn-b-G6_AD_WIDE_EXMORE	19	10754400	0.0255		0.4477	"Alzheimer<c3><95>s disease, wide definition" (more controls excluded) || id:finn-b-G6_AD_WIDE_EXMORE	"Alzheimer<c3><95>s disease, wide definition" (more controls excluded)	"Alzheimer<c3><95>s disease, wide definition" (more controls excluded) || ||	TRUE	igd								0.0087	3.57998e-08	440328	19	10754400	ebi-a-GCST005843	Ischemic stroke || id:ebi-a-GCST005843	TRUE	reported	igd	2	TRUE
rs11957829	G	A	G	A	-0.0719	-0.0147	0.1761	0.1955	FALSE	FALSE	FALSE	finn-b-G6_AD_WIDE_EXMORE	5	121515195	0.0291		0.612901	"Alzheimer<c3><95>s disease, wide definition" (more controls excluded) || id:finn-b-G6_AD_WIDE_EXMORE	"Alzheimer<c3><95>s disease, wide definition" (more controls excluded)	"Alzheimer<c3><95>s disease, wide definition" (more controls excluded) || ||	TRUE	igd								0.0124	7.51398e-09	440328	5	121515195	ebi-a-GCST005843	Ischemic stroke || id:ebi-a-GCST005843	TRUE	reported	igd	2	TRUE
rs12445022	A	G	A	G	0.0609	0.0037	0.3057	0.3181	FALSE	FALSE	FALSE	finn-b-G6_AD_WIDE_EXMORE	16	87575332	0.0248		0.8817	"Alzheimer<c3><95>s disease, wide definition" (more controls excluded) || id:finn-b-G6_AD_WIDE_EXMORE	"Alzheimer<c3><95>s disease, wide definition" (more controls excluded)	"Alzheimer<c3><95>s disease, wide definition" (more controls excluded) || ||	TRUE	igd								0.0095	1.28401e-10	440328	16	87575332	ebi-a-GCST005843	Ischemic stroke || id:ebi-a-GCST005843	TRUE	reported	igd	2	TRUE
rs17035646	A	G	A	G	0.0536	-0.0379	0.405	0.3949	FALSE	FALSE	FALSE	finn-b-G6_AD_WIDE_EXMORE	1	10796547	0.0236		0.1089	"Alzheimer<c3><95>s disease, wide definition" (more controls excluded) || id:finn-b-G6_AD_WIDE_EXMORE	"Alzheimer<c3><95>s disease, wide definition" (more controls excluded)	"Alzheimer<c3><95>s disease, wide definition" (more controls excluded) || ||	TRUE	igd								0.0088	1.341e-09	440328	1	10796547	ebi-a-GCST005843	Ischemic stroke || id:ebi-a-GCST005843	TRUE	reported	igd	2	TRUE
rs2005108	T	C	T	C	0.08	0.0756	0.1281	0.182	FALSE	FALSE	FALSE	finn-b-G6_AD_WIDE_EXMORE	11	102770353	0.0302		0.0123001	"Alzheimer<c3><95>s disease, wide definition" (more controls excluded) || id:finn-b-G6_AD_WIDE_EXMORE	"Alzheimer<c3><95>s disease, wide definition" (more controls excluded)	"Alzheimer<c3><95>s disease, wide definition" (more controls excluded) || ||	TRUE	igd								0.0145	3.32698e-08	440328	11	102770353	ebi-a-GCST005843	Ischemic stroke || id:ebi-a-GCST005843	TRUE	reported	igd	2	TRUE
rs2107595	A	G	A	G	0.0759	0.0209	0.2264	0.1944	FALSE	FALSE	FALSE	finn-b-G6_AD_WIDE_EXMORE	7	19049388	0.0292		0.4749	"Alzheimer<c3><95>s disease, wide definition" (more controls excluded) || id:finn-b-G6_AD_WIDE_EXMORE	"Alzheimer<c3><95>s disease, wide definition" (more controls excluded)	"Alzheimer<c3><95>s disease, wide definition" (more controls excluded) || ||	TRUE	igd								0.0102	9.25337e-14	440328	7	19049388	ebi-a-GCST005843	Ischemic stroke || id:ebi-a-GCST005843	TRUE	reported	igd	2	TRUE
rs3184504	C	T	C	T	-0.0751	-0.0237	0.5479	0.5922	FALSE	FALSE	FALSE	finn-b-G6_AD_WIDE_EXMORE	12	111884608	0.0234		0.3122	"Alzheimer<c3><95>s disease, wide definition" (more controls excluded) || id:finn-b-G6_AD_WIDE_EXMORE	"Alzheimer<c3><95>s disease, wide definition" (more controls excluded)	"Alzheimer<c3><95>s disease, wide definition" (more controls excluded) || ||	TRUE	igd								0.0098	2.1722e-14	440328	12	111884608	ebi-a-GCST005843	Ischemic stroke || id:ebi-a-GCST005843	TRUE	reported	igd	2	TRUE
rs35436	T	C	T	C	-0.0495	-0.0665	0.3814	0.3645	FALSE	FALSE	FALSE	finn-b-G6_AD_WIDE_EXMORE	12	115554523	0.024		0.00561203	"Alzheimer<c3><95>s disease, wide definition" (more controls excluded) || id:finn-b-G6_AD_WIDE_EXMORE	"Alzheimer<c3><95>s disease, wide definition" (more controls excluded)	"Alzheimer<c3><95>s disease, wide definition" (more controls excluded) || ||	TRUE	igd								0.0089	3.21403e-08	440328	12	115554523	ebi-a-GCST005843	Ischemic stroke || id:ebi-a-GCST005843	TRUE	reported	igd	2	TRUE
rs42039	T	C	T	C	-0.0656	0.0164	0.2277	0.2333	FALSE	FALSE	FALSE	finn-b-G6_AD_WIDE_EXMORE	7	92244422	0.0272		0.547599	"Alzheimer<c3><95>s disease, wide definition" (more controls excluded) || id:finn-b-G6_AD_WIDE_EXMORE	"Alzheimer<c3><95>s disease, wide definition" (more controls excluded)	"Alzheimer<c3><95>s disease, wide definition" (more controls excluded) || ||	TRUE	igd								0.0113	6.55405e-09	440328	7	92244422	ebi-a-GCST005843	Ischemic stroke || id:ebi-a-GCST005843	TRUE	reported	igd	2	TRUE
rs4932370	A	G	A	G	0.0519	0.023	0.333	0.2742	FALSE	FALSE	FALSE	finn-b-G6_AD_WIDE_EXMORE	15	91404705	0.026		0.3763	"Alzheimer<c3><95>s disease, wide definition" (more controls excluded) || id:finn-b-G6_AD_WIDE_EXMORE	"Alzheimer<c3><95>s disease, wide definition" (more controls excluded)	"Alzheimer<c3><95>s disease, wide definition" (more controls excluded) || ||	TRUE	igd								0.0094	2.88098e-08	440328	15	91404705	ebi-a-GCST005843	Ischemic stroke || id:ebi-a-GCST005843	TRUE	reported	igd	2	TRUE
rs4959130	A	G	A	G	0.0832	0.0094	0.1372	0.1658	FALSE	FALSE	FALSE	finn-b-G6_AD_WIDE_EXMORE	6	1356916	0.0311		0.7623	"Alzheimer<c3><95>s disease, wide definition" (more controls excluded) || id:finn-b-G6_AD_WIDE_EXMORE	"Alzheimer<c3><95>s disease, wide definition" (more controls excluded)	"Alzheimer<c3><95>s disease, wide definition" (more controls excluded) || ||	TRUE	igd								0.014	2.82898e-09	440328	6	1356916	ebi-a-GCST005843	Ischemic stroke || id:ebi-a-GCST005843	TRUE	reported	igd	2	TRUE
rs6825454	C	T	C	T	0.0564	0.0186	0.3078	0.3166	FALSE	FALSE	FALSE	finn-b-G6_AD_WIDE_EXMORE	4	155501188	0.0248		0.453	"Alzheimer<c3><95>s disease, wide definition" (more controls excluded) || id:finn-b-G6_AD_WIDE_EXMORE	"Alzheimer<c3><95>s disease, wide definition" (more controls excluded)	"Alzheimer<c3><95>s disease, wide definition" (more controls excluded) || ||	TRUE	igd								0.0092	7.43105e-10	440328	4	155501188	ebi-a-GCST005843	Ischemic stroke || id:ebi-a-GCST005843	TRUE	reported	igd	2	TRUE
rs6847935	T	A	T	A	0.0784	0.0063	0.3257	0.2352	FALSE	TRUE	FALSE	finn-b-G6_AD_WIDE_EXMORE	4	111696651	0.0272		0.8174	"Alzheimer<c3><95>s disease, wide definition" (more controls excluded) || id:finn-b-G6_AD_WIDE_EXMORE	"Alzheimer<c3><95>s disease, wide definition" (more controls excluded)	"Alzheimer<c3><95>s disease, wide definition" (more controls excluded) || ||	TRUE	igd								0.0096	3.49784e-16	440328	4	111696651	ebi-a-GCST005843	Ischemic stroke || id:ebi-a-GCST005843	TRUE	reported	igd	2	TRUE
rs7304841	C	A	C	A	-0.0484	-0.0361	0.407	0.4045	FALSE	FALSE	FALSE	finn-b-G6_AD_WIDE_EXMORE	12	20577593	0.0235		0.1245	"Alzheimer<c3><95>s disease, wide definition" (more controls excluded) || id:finn-b-G6_AD_WIDE_EXMORE	"Alzheimer<c3><95>s disease, wide definition" (more controls excluded)	"Alzheimer<c3><95>s disease, wide definition" (more controls excluded) || ||	TRUE	igd								0.0089	4.93003e-08	440328	12	20577593	ebi-a-GCST005843	Ischemic stroke || id:ebi-a-GCST005843	TRUE	reported	igd	2	TRUE
rs7859727	T	C	T	C	0.0514	-0.028	0.5355	0.4148	FALSE	FALSE	FALSE	finn-b-G6_AD_WIDE_EXMORE	9	22102165	0.0234		0.2313	"Alzheimer<c3><95>s disease, wide definition" (more controls excluded) || id:finn-b-G6_AD_WIDE_EXMORE	"Alzheimer<c3><95>s disease, wide definition" (more controls excluded)	"Alzheimer<c3><95>s disease, wide definition" (more controls excluded) || ||	TRUE	igd								0.0084	1.04701e-09	440328	9	22102165	ebi-a-GCST005843	Ischemic stroke || id:ebi-a-GCST005843	TRUE	reported	igd	2	TRUE
rs9526212	G	A	G	A	0.0615	-0.0215	0.7614	0.7614	FALSE	FALSE	FALSE	finn-b-G6_AD_WIDE_EXMORE	13	47225745	0.027		0.4259	"Alzheimer<c3><95>s disease, wide definition" (more controls excluded) || id:finn-b-G6_AD_WIDE_EXMORE	"Alzheimer<c3><95>s disease, wide definition" (more controls excluded)	"Alzheimer<c3><95>s disease, wide definition" (more controls excluded) || ||	TRUE	igd								0.0101	9.18502e-10	440328	13	47225745	ebi-a-GCST005843	Ischemic stroke || id:ebi-a-GCST005843	TRUE	reported	igd	2	TRUE
rs9909858	C	T	C	T	0.0893	0.0367	0.188	0.05135	FALSE	FALSE	FALSE	finn-b-G6_AD_WIDE_EXMORE	17	1570587	0.0515		0.4761	"Alzheimer<c3><95>s disease, wide definition" (more controls excluded) || id:finn-b-G6_AD_WIDE_EXMORE	"Alzheimer<c3><95>s disease, wide definition" (more controls excluded)	"Alzheimer<c3><95>s disease, wide definition" (more controls excluded) || ||	TRUE	igd	TRUE	rs9909858	rs60460011	C	T	C	T	0.0162	3.63203e-08	440328	17	1569353	ebi-a-GCST005843	Ischemic stroke || id:ebi-a-GCST005843	TRUE	reported	igd	2	TRUE
High blood pressure and Stroke MR inclusion in SNP details
SNP	effect_allele.exposure	other_allele.exposure	effect_allele.outcome	other_allele.outcome	beta.exposure	beta.outcome	eaf.exposure	eaf.outcome	remove	palindromic	ambiguous	id.outcome	chr	pos	se.outcome	samplesize.outcome	pval.outcome	outcome	originalname.outcome	outcome.deprecated	mr_keep.outcome	data_source.outcome	proxy.outcome	target_snp.outcome	proxy_snp.outcome	target_a1.outcome	target_a2.outcome	proxy_a1.outcome	proxy_a2.outcome	samplesize.exposure	pval.exposure	chr.exposure	pos.exposure	se.exposure	id.exposure	exposure	mr_keep.exposure	pval_origin.exposure	data_source.exposure	action	mr_keep
rs13125101	A	G	A	G	0.0103735	0.0286	0.29165	0.3015	FALSE	FALSE	FALSE	ebi-a-GCST005843	4	81174592	0.0092	440328	0.001789	Ischemic stroke || id:ebi-a-GCST005843	Ischemic stroke	Ischemic stroke || ||	TRUE	igd								364661	6.00067e-23	4	81174592	0.0010518	ukb-b-8746	Illnesses of siblings: High blood pressure || id:ukb-b-8746	TRUE	reported	igd	2	TRUE
rs1759695	A	T	A	T	0.00747234	0.0067	0.821064	0.8114	FALSE	TRUE	FALSE	ebi-a-GCST005843	1	113027802	0.0111	440328	0.5465	Ischemic stroke || id:ebi-a-GCST005843	Ischemic stroke	Ischemic stroke || ||	TRUE	igd								364661	2.39999e-09	1	113027802	0.001252	ukb-b-8746	Illnesses of siblings: High blood pressure || id:ukb-b-8746	TRUE	reported	igd	2	TRUE
rs17609255	T	C	T	C	0.00535476	0.0134	0.417396	0.3932	FALSE	FALSE	FALSE	ebi-a-GCST005843	17	50274170	0.0085	440328	0.1155	Ischemic stroke || id:ebi-a-GCST005843	Ischemic stroke	Ischemic stroke || ||	TRUE	igd								364661	2.99999e-08	17	50274170	0.000966333	ukb-b-8746	Illnesses of siblings: High blood pressure || id:ukb-b-8746	TRUE	reported	igd	2	TRUE
rs1801253	C	G	C	G	0.00647897	0.002	0.735726	0.7353	FALSE	TRUE	FALSE	ebi-a-GCST005843	10	115805056	0.0098	440328	0.8357	Ischemic stroke || id:ebi-a-GCST005843	Ischemic stroke	Ischemic stroke || ||	TRUE	igd								364661	2.39999e-09	10	115805056	0.00108609	ukb-b-8746	Illnesses of siblings: High blood pressure || id:ukb-b-8746	TRUE	reported	igd	2	TRUE
rs1887320	A	G	A	G	0.00639435	0.0321	0.475267	0.4707	FALSE	FALSE	FALSE	ebi-a-GCST005843	20	10965998	0.0085	440328	0.000145001	Ischemic stroke || id:ebi-a-GCST005843	Ischemic stroke	Ischemic stroke || ||	TRUE	igd								364661	2.29985e-11	20	10965998	0.000956214	ukb-b-8746	Illnesses of siblings: High blood pressure || id:ukb-b-8746	TRUE	reported	igd	2	TRUE
rs198851	G	T	G	T	-0.0074237	-0.0257	0.849566	0.8625	FALSE	FALSE	FALSE	ebi-a-GCST005843	6	26104632	0.0133	440328	0.0536204	Ischemic stroke || id:ebi-a-GCST005843	Ischemic stroke	Ischemic stroke || ||	TRUE	igd								364661	2.5e-08	6	26104632	0.00133262	ukb-b-8746	Illnesses of siblings: High blood pressure || id:ukb-b-8746	TRUE	reported	igd	2	TRUE
rs2256602	C	T	C	T	-0.00606161	-0.0129	0.743449	0.7518	FALSE	FALSE	FALSE	ebi-a-GCST005843	2	145792165	0.0096	440328	0.1759	Ischemic stroke || id:ebi-a-GCST005843	Ischemic stroke	Ischemic stroke || ||	TRUE	igd								364661	2.99999e-08	2	145792165	0.00109335	ukb-b-8746	Illnesses of siblings: High blood pressure || id:ukb-b-8746	TRUE	reported	igd	2	TRUE
rs28473483	A	G	A	G	0.0056234	0.0124	0.394262	0.4577	FALSE	FALSE	FALSE	ebi-a-GCST005843	20	61188587	0.0103	440328	0.2279	Ischemic stroke || id:ebi-a-GCST005843	Ischemic stroke	Ischemic stroke || ||	TRUE	igd								364661	1.6e-08	20	61188587	0.000995728	ukb-b-8746	Illnesses of siblings: High blood pressure || id:ukb-b-8746	TRUE	reported	igd	2	TRUE
rs35021474	G	C	G	C	-0.0096625	-0.0392	0.615629	0.5446	FALSE	TRUE	TRUE	ebi-a-GCST005843	2	26932031	0.0093	440328	2.24502e-05	Ischemic stroke || id:ebi-a-GCST005843	Ischemic stroke	Ischemic stroke || ||	TRUE	igd	TRUE	rs35021474	rs2586886	C	G	C	T	364661	8.60003e-23	2	26916844	0.00098325	ukb-b-8746	Illnesses of siblings: High blood pressure || id:ukb-b-8746	TRUE	reported	igd	2	FALSE
rs36142519	A	C	A	C	-0.00616765	-0.0332	0.26568	0.3404	FALSE	FALSE	FALSE	ebi-a-GCST005843	12	133796184	0.0133	440328	0.01275	Ischemic stroke || id:ebi-a-GCST005843	Ischemic stroke	Ischemic stroke || ||	TRUE	igd								364661	3.69999e-08	12	133796184	0.00112056	ukb-b-8746	Illnesses of siblings: High blood pressure || id:ukb-b-8746	TRUE	reported	igd	2	TRUE
rs3918226	T	C	T	C	0.013282	0.0628	0.080913	0.0839	FALSE	FALSE	FALSE	ebi-a-GCST005843	7	150690176	0.0187	440328	0.000767803	Ischemic stroke || id:ebi-a-GCST005843	Ischemic stroke	Ischemic stroke || ||	TRUE	igd								364661	7.29962e-14	7	150690176	0.00177525	ukb-b-8746	Illnesses of siblings: High blood pressure || id:ukb-b-8746	TRUE	reported	igd	2	TRUE
rs4129634	C	T	C	T	-0.0057286	-0.0051	0.328989	0.4182	FALSE	FALSE	FALSE	ebi-a-GCST005843	8	129340250	0.0088	440328	0.5647	Ischemic stroke || id:ebi-a-GCST005843	Ischemic stroke	Ischemic stroke || ||	TRUE	igd								364661	1.7e-08	8	129340250	0.00101614	ukb-b-8746	Illnesses of siblings: High blood pressure || id:ukb-b-8746	TRUE	reported	igd	2	TRUE
rs4704937	C	T	C	T	-0.00551607	-0.0116	0.429922	0.4214	FALSE	FALSE	FALSE	ebi-a-GCST005843	5	157834620	0.0087	440328	0.1805	Ischemic stroke || id:ebi-a-GCST005843	Ischemic stroke	Ischemic stroke || ||	TRUE	igd								364661	9.80009e-09	5	157834620	0.000961906	ukb-b-8746	Illnesses of siblings: High blood pressure || id:ukb-b-8746	TRUE	reported	igd	2	TRUE
rs55857306	A	G	A	G	-0.00923704	-0.0263	0.162348	0.1465	FALSE	FALSE	FALSE	ebi-a-GCST005843	1	11895795	0.0119	440328	0.0273502	Ischemic stroke || id:ebi-a-GCST005843	Ischemic stroke	Ischemic stroke || ||	TRUE	igd								364661	9.30037e-13	1	11895795	0.00129373	ukb-b-8746	Illnesses of siblings: High blood pressure || id:ukb-b-8746	TRUE	reported	igd	2	TRUE
rs604723	C	T	C	T	0.00629856	0.0193	0.72497	0.6613	FALSE	FALSE	FALSE	ebi-a-GCST005843	11	100610546	0.0094	440328	0.03926	Ischemic stroke || id:ebi-a-GCST005843	Ischemic stroke	Ischemic stroke || ||	TRUE	igd								364661	4.60002e-09	11	100610546	0.00107448	ukb-b-8746	Illnesses of siblings: High blood pressure || id:ukb-b-8746	TRUE	reported	igd	2	TRUE
rs61868776	T	C	T	C	-0.00644903	-0.0366	0.273288	0.263	FALSE	FALSE	FALSE	ebi-a-GCST005843	11	1890321	0.0102	440328	0.000333803	Ischemic stroke || id:ebi-a-GCST005843	Ischemic stroke	Ischemic stroke || ||	TRUE	igd								364661	1.89998e-09	11	1890321	0.00107418	ukb-b-8746	Illnesses of siblings: High blood pressure || id:ukb-b-8746	TRUE	reported	igd	2	TRUE
rs62046631	C	T	C	T	-0.00618838	-0.0267	0.267832	0.2573	FALSE	FALSE	FALSE	ebi-a-GCST005843	16	81587072	0.0098	440328	0.00631204	Ischemic stroke || id:ebi-a-GCST005843	Ischemic stroke	Ischemic stroke || ||	TRUE	igd								364661	1.09999e-08	16	81587072	0.00108176	ukb-b-8746	Illnesses of siblings: High blood pressure || id:ukb-b-8746	TRUE	reported	igd	2	TRUE
rs62048402	A	G	A	G	0.0062444	0.0131	0.402579	0.3743	FALSE	FALSE	FALSE	ebi-a-GCST005843	16	53803223	0.0088	440328	0.1356	Ischemic stroke || id:ebi-a-GCST005843	Ischemic stroke	Ischemic stroke || ||	TRUE	igd								364661	1.29999e-10	16	53803223	0.000971367	ukb-b-8746	Illnesses of siblings: High blood pressure || id:ukb-b-8746	TRUE	reported	igd	2	TRUE
rs622871	G	A	G	A	0.0061701	0.0241	0.689575	0.759	FALSE	FALSE	FALSE	ebi-a-GCST005843	6	31878495	0.0122	440328	0.0491304	Ischemic stroke || id:ebi-a-GCST005843	Ischemic stroke	Ischemic stroke || ||	TRUE	igd								364661	1.89998e-09	6	31878495	0.00102763	ukb-b-8746	Illnesses of siblings: High blood pressure || id:ukb-b-8746	TRUE	reported	igd	2	TRUE
rs7136259	C	T	C	T	0.00554284	0.0279	0.580443	0.5827	FALSE	FALSE	FALSE	ebi-a-GCST005843	12	90081188	0.0084	440328	0.000843898	Ischemic stroke || id:ebi-a-GCST005843	Ischemic stroke	Ischemic stroke || ||	TRUE	igd								364661	9.59997e-09	12	90081188	0.000965942	ukb-b-8746	Illnesses of siblings: High blood pressure || id:ukb-b-8746	TRUE	reported	igd	2	TRUE
rs7137828	T	C	T	C	-0.00740475	-0.0692	0.516223	0.5477	FALSE	FALSE	FALSE	ebi-a-GCST005843	12	111932800	0.0099	440328	2.44512e-12	Ischemic stroke || id:ebi-a-GCST005843	Ischemic stroke	Ischemic stroke || ||	TRUE	igd								364661	8.80035e-15	12	111932800	0.000954719	ukb-b-8746	Illnesses of siblings: High blood pressure || id:ukb-b-8746	TRUE	reported	igd	2	TRUE
rs72831369	T	C	T	C	-0.0110354	-0.0227	0.141625	0.1308	FALSE	FALSE	FALSE	ebi-a-GCST005843	10	63552598	0.0144	440328	0.1145	Ischemic stroke || id:ebi-a-GCST005843	Ischemic stroke	Ischemic stroke || ||	TRUE	igd								364661	2.60016e-15	10	63552598	0.001395	ukb-b-8746	Illnesses of siblings: High blood pressure || id:ukb-b-8746	TRUE	reported	igd	2	TRUE
rs73306876	G	A	G	A	0.0115456	0.0117	0.117627	0.1339	FALSE	FALSE	FALSE	ebi-a-GCST005843	20	57739829	0.0127	440328	0.3587	Ischemic stroke || id:ebi-a-GCST005843	Ischemic stroke	Ischemic stroke || ||	TRUE	igd								364661	8.10028e-15	20	57739829	0.00148662	ukb-b-8746	Illnesses of siblings: High blood pressure || id:ukb-b-8746	TRUE	reported	igd	2	TRUE
rs7497304	T	G	T	G	0.00629016	0.0351	0.325814	0.3014	FALSE	FALSE	FALSE	ebi-a-GCST005843	15	91429176	0.0099	440328	0.000375699	Ischemic stroke || id:ebi-a-GCST005843	Ischemic stroke	Ischemic stroke || ||	TRUE	igd								364661	6.1e-10	15	91429176	0.00101633	ukb-b-8746	Illnesses of siblings: High blood pressure || id:ukb-b-8746	TRUE	reported	igd	2	TRUE
rs761356	C	T	C	T	0.0087188	0.0249	0.437503	0.4318	FALSE	FALSE	FALSE	ebi-a-GCST005843	6	127135132	0.0085	440328	0.00341798	Ischemic stroke || id:ebi-a-GCST005843	Ischemic stroke	Ischemic stroke || ||	TRUE	igd								364661	1e-19	6	127135132	0.000959804	ukb-b-8746	Illnesses of siblings: High blood pressure || id:ukb-b-8746	TRUE	reported	igd	2	TRUE
rs7733331	C	T	C	T	0.00656798	0.0354	0.600348	0.5964	FALSE	FALSE	FALSE	ebi-a-GCST005843	5	32828846	0.0091	440328	9.7789e-05	Ischemic stroke || id:ebi-a-GCST005843	Ischemic stroke	Ischemic stroke || ||	TRUE	igd								364661	1.50003e-11	5	32828846	0.000973473	ukb-b-8746	Illnesses of siblings: High blood pressure || id:ukb-b-8746	TRUE	reported	igd	2	TRUE
rs9990148	T	C	T	C	0.00531714	0.0158	0.460566	0.429	FALSE	FALSE	FALSE	ebi-a-GCST005843	3	148633507	0.0088	440328	0.0717993	Ischemic stroke || id:ebi-a-GCST005843	Ischemic stroke	Ischemic stroke || ||	TRUE	igd								364661	2.69998e-08	3	148633507	0.000956526	ukb-b-8746	Illnesses of siblings: High blood pressure || id:ukb-b-8746	TRUE	reported	igd	2	TRUE
